# Supplementary material for: Improving PARP inhibitor efficacy in bladder cancer without genetic BRCAness by combination with PLX51107
Source: Mol Oncol. 2025 Nov 11;20(3):779–803. doi: 10.1002/1878-0261.70148 (PMC13042512; doi:10.1002/1878-0261.70148)
Supplement: Supplementary file 9 — Table S1. Information on primer and qRT‐PCR protocols. [file MOL2-20-779-s002.xlsx]

## Sheet: Primer
Supplementary table 1: Information on primer and qRT-PCR protocols.
Target	5´ Primer	3´ Primer	2-step protocol	3-step protocol			2-step		3-step
BCL2	GCCCTGTGGATGACTGAGTAC	GAAATCAAACAGAGGCCGC	x				temperature (°C)	time (sec)	temperature (°C)	time (sec)
BIRC5	AGGACCACCGCATCTCTACAT	AAGTCTGGCTCGTTCTCAGTG	x			pre-incubation	95	60	95	900
BRCA1	AAAGGGCCTTCACAGTGTCC	CCTGTGTCAAGCTGAAAAGCA	x			denaturation	95	15	94	10
BRCA2	GGAGCTGAGGTGGATCCTGA	CATGAGGAAATACAGTTTCAGATGCTT	x			annealing	60	30	50	15
CDKN1A	GGAAGACCATGTGGACCTGT	GGCGTTTGGAGTGGTAGAAA	x			extension			72	20
ERCC1	AGGAAGAAATTTGTGATAC	TGTGTAGATCGGAATAAG		x		melting curve	60-95	1	50-95	1
FANCD2	GGCCAAGTGGGGATAAAGAG	TGATCAGTTCTGGGACACCA	x
MCM5	AGCACGAGAGGGACAGTGAC	TGCAGCTTCATCTTGCTGAG	x
OAS1	CCGTGAAGTTTGAGGTCCAG	GGTTTATAGCCGCCAGTCAA	x
PARP2	ACACCCATTGGACCAACACT	GTGGGAGCATGGGTAGATTG	x
POLE2	AGCAGCAATTTGGCTATTCCT	CGGGCACAGGATACACTCTC	x
RAD51	CAACCCATTTCACGGTTAGAGC	TTCTTTGGCGCATAGGCAAC	x
RAD51B	GCCTGTGCCCCAAAGATG	GGCTTCGTCCAAAGCAGAAA	x
RAD51C	GCACCAGGTGTTGGAAAAAC	AAACTGCTTCACCTGCCACT	x
SAT1	GCTTTGGCATAGGATCAGAAA	CAAGAAGTGCATGCTGCTG	x
SLFN5	AAACCAGCCCCTGAAGAAGT	ACGGAAATTCTGAGCGTCAT	x
SLFN11	GCATCTTCCAGAAACGCAAG	CGGAAATTCTGAGCTTCGTC	x
IFIT1	GAAACACCTGAAAGGCCAGA	TCCTCACATTTGCTTGGTTG	x
ISG15	GCGCAGATCACCCAGAAGAT	CATTTGTCCACCACCAGCAG	x
IFNbeta	GCAATTGAATGGGAGGCTTG	GGCGTCCTCCTTCTGGAACT	x
IL6	GGCTGAAAAAGATGGATGCT	GCTCTGGCTTGTTCCTCACT	x
CCL5	AGCCCTCGCTGTCATCCTC	GGGCAATGTAGGCAAAGCAG	x
