# Supplementary material for: Improving PARP inhibitor efficacy in bladder cancer without genetic BRCAness by combination with PLX51107
Source: Mol Oncol. 2025 Nov 11;20(3):779–803. doi: 10.1002/1878-0261.70148 (PMC13042512; doi:10.1002/1878-0261.70148)
Supplement: Supplementary file 10 — Table S2. Reduced dosages applied in experiments are given in detail. [file MOL2-20-779-s006.xlsx]

## Sheet: Reduced dosages of UCC
Supplementary table 2: Reduced dosages applied in experiments are given in detail.
UCC line	0.75x IC50 Olaparib (µM)			Applied reduced combinations
RT112	69.525			UCC line	PLX51107 + Olaparib
RT112LTT	60.675			RT112	0.25x IC50 PLX51107 + 0.75x IC50 Olaparib
T24	13.95			RT112LTT	0.25x IC50 PLX51107 + 0.75x IC50 Olaparib
T24LTT	3.75			T24	0.25x IC50 PLX51107 + 0.75x IC50 Olaparib
				T24LTT	0.5x IC50 PLX51107 + 0.75x IC50 Olaparib
UCC line	0.5x IC50 Talazoparib (µM)			UCC line	PLX51107 + Talazoparib
J82	0.3			J82	0.25x IC50 PLX51107 + 0.5x IC50 Talazoparib
J82LTT	0.2			J82LTT	0.25x IC50 PLX51107 + 0.5x IC50 Talazoparib
T24	0.1			T24	0.25x IC50 PLX51107 + 0.5x IC50 Talazoparib
T24LTT	0.4			T24LTT	0.25x IC50 PLX51107 + 0.5x IC50 Talazoparib
UCC line	0.25x IC50 PLX51107 (µM)	0.5x IC50 PLX51107 (µM)
RT112	0.75	x
RT112LTT	0.325	x
T24	0.4	x
T24LTT	0.2	0.4
J82	7.775	x
J82LTT	0.65	x
