# Supplementary material for: Improving PARP inhibitor efficacy in bladder cancer without genetic BRCAness by combination with PLX51107
Source: Mol Oncol. 2025 Nov 11;20(3):779–803. doi: 10.1002/1878-0261.70148 (PMC13042512; doi:10.1002/1878-0261.70148)
Supplement: Supplementary file 11 — Table S3. Genes commonly regulated by the two PARP inhibitors Olaparib and Talazoparib in the T24 cell line pair. [file MOL2-20-779-s012.xlsx]

## Sheet: T24 pair common PARPi reg
Supplementary table 3: Genes commonly regulated by the two PARP inhibitors Olaparib and Talazoparib in the T24 cell line pair.
215 common T24 up	51 common T24 down	9 common T24 LTT up
ADAM8	ACO1	DKK3
ADAMTS1	AGAP1	FST
ADAMTS12	AHNAK2	IFIT2
AKR1B1	ALDH3A2	IL1B
ALOX5AP	ANKRD12	INHBA
AMOTL2	ANKRD36C	SAT1
ANKRD1	ARL4C	SLFN5
ANXA6	C6orf120	STC2
AOX1	CAMK2N1	TNFAIP3
APOL1	CAT
APOL2	CCNG2
APOL6	CDH4
AREG	CNTNAP3
ATF3	COX20
B4GALT5	ERRFI1
C1orf116	ETV1
C3	FAM171A1
C4BPB	FAM172A
CADM1	FRA10AC1
CALB1	GSDME
CASP1	H1-10
CCBE1	H1-2
CCDC69	H1-3
CCDC80	H4C3
CCL20	HIPK2
CCL5	ICE2
CCN3	INHBB
CCND3	KANK2
CD24	LRRC8C
CD55	MEGF9
CD70	MEIS2
CDKN1A	MMP16
CEACAM1	NALCN
CFLAR	NIPSNAP2
CHST11	NMT2
CITED2	NUDT3
CLDN14	PADI3
CLTRN	PDCD4
CMPK2	PDGFA
COL17A1	PPP1R9A
COL6A1	PXDN
COL7A1	RAB3IP
COL8A1	RBMS3
CPA4	RHOT1
CSF3	SLC7A11
CXCL1	SOX9
CXCL2	SPC24
CXCL3	TACSTD2
CXCL5	TBL1X
CXCL6	VEZF1
DDRGK1	ZNF33A
DDX58
DDX60
DDX60L
DSE
DUSP1
DUSP10
DUSP5
EFEMP1
EPSTI1
ESM1
F3
FGF2
FN1
FNDC3A
FOSL2
FST
FSTL1
FYN
FZD4
G0S2
GABARAPL1
GBP1
GCH1
GDF15
gene:ENSG00000288681
GPR87
GPRC5A
GRAMD1B
GRAMD2B
GRB10
GUK1
HBEGF
HELZ2
HERC5
HERC6
HHEX
HIVEP2
ID3
IFI30
IFI44
IFI44L
IFI6
IFIH1
IFIT1
IFIT2
IFIT3
IGFBP4
IGFBP5
IGFBP6
IGFN1
IL11
IL1B
IL1RL1
IL6
IL7R
INHBA
ISG15
ISG20
ITGA2
ITPRIP
KCNK1
KISS1
KLF4
KLHL21
LAMB3
LAMC2
LIMA1
LPXN
MAL2
MDM2
MMP14
MPZL2
MYPN
NCF2
NDRG1
NT5E
OAS1
OAS2
OAS3
OASL
OSBP2
OTUD1
P3H2
PARP9
PCDH1
PCDH7
PLAAT4
PLAUR
PLCG2
PLOD2
PLSCR1
PMAIP1
PNP
PODXL
PPIF
PPME1
PRSS23
PTGER4
PTGES
PTGS2
RGS2
RHOB
RIPK2
RIPK4
RND3
RNF144B
RNF149
ROR1
RPS6KC1
RSAD2
SAA1
SAMD9
SAMD9L
SAT1
SCN3A
SDC4
SEMA3F
SERINC2
SERPINB2
SERPINB5
SERPINB7
SERPINE1
SH2D2A
SIX1
SLC9A3R2
SLFN5
SLIT2
SLPI
SMOX
SNAI2
SPARC
SPHK1
SPOCK1
STAT1
STC1
TAF13
TENT5A
TFPI2
TGFA
TGFB2
TGM2
THBD
THBS1
THSD1
TIMP3
TIPARP
TLE1
TLR4
TNFAIP1
TNFAIP3
TNFSF9
TNIP1
TRAF1
TUBB2A
TUBB3
UBE2L6
USP18
VCAN
VEGFC
WARS1
WWC1
ZC3H12A
ZC3HAV1
ZNFX1
