# Supplementary material for: Improving PARP inhibitor efficacy in bladder cancer without genetic BRCAness by combination with PLX51107
Source: Mol Oncol. 2025 Nov 11;20(3):779–803. doi: 10.1002/1878-0261.70148 (PMC13042512; doi:10.1002/1878-0261.70148)
Supplement: Supplementary file 12 — Table S4. Genes uniquely regulated by either PARP inhibitor Olaparib or Talazoparib in the T24 cell line pair. [file MOL2-20-779-s005.xlsx]

## Sheet: T24 pair unique PARPi reg
Supplementary table 4: Genes uniquely regulated by either PARP inhibitor Olaparib or Talazoparib in the T24 cell line pair.
31 unique T24 Tala up	81 unique T24 Ola up	31 unique T24 Tala down	32 unique T24 Ola down	71 unique T24LTT Tala up	2 unique T24LTT Ola up	30 unique T24LTT Tala down
ADAMTS6	APOL3	ADGRG1	ACTR1B	AKR1C1	IFI6	ARHGAP35
ATP6V0B	AVPI1	ARL2	ARHGAP5	AEN	IFIT1	AXL
BIRC3	BACH2	C17orf75	ATP8B1	ANKRD1		CEP78
C2CD3	BCL2A1	CIRBP	C17orf58	ASNS		CILK1
C8orf33	BST2	COL13A1	C2CD5	BIRC3		COL12A1
CDC25A	CARD6	DEPTOR	CDK19	CASP4		COL8A1
DNAJC1	COL5A2	DHRS3	CDKN1B	CCDC174		DYNC2I2
ECSCR	CTSS	ENOSF1	CEP70	CD55		H1-10
ELL2	CXCL10	H1-0	CLCC1	CDKN1A		H1-2
FBN1	DNER	H6PD	CRYZ	CEBPB		H2AC14
FSTL3	DTX3L	HCFC1R1	ERMP1	CFLAR		H4C3
GJA1	DUSP4	IFT74	FBXO3	CHAC1		HAUS1
GPR176	EEF1A2	KIF15	FILIP1L	COL6A1		HDDC3
HCLS1	ELF1	KLHL36	FOXA2	CXCL2		HYI
JUNB	EPAS1	LPCAT3	FZD2	CXCL3		IER5L
LACTB	EPHA4	MAPT	G2E3	DDIT3		INSYN2B
MITF	F2RL1	NEGR1	GALNT11	DDIT4		ITGB8
MTRR	F2RL2	NSMCE4A	GAS2L3	DUSP1		MAP2K6
NEU1	FAM167A	PAXIP1	LTB	EPAS1		MYEOV
NPC1	FAM83H	PHC2	LZIC	ESM1		NOG
NUAK1	FEZ1	PHKB	MAPKAP1	G0S2		NUDT3
PDE4DIP	GBP4	PIR	PPARA	GADD45A		PCDH7
QSOX1	GBP5	PPP3CB	PREPL	GLIPR1		PDGFB
RBM38	GPR153	PRKX	PRKAA2	H2AC6		POSTN
RELN	HLA-B	SOX12	RGS17	H2BC11		PPP3CB
SLC35G2	HLA-C	SRI	SBF2	HBEGF		PTN
SYNC	HLA-F	TFPI	SH3BP5	HIVEP2		PXDN
SYNPO	ID1	TMEM106B	TADA2A	ID3		REX1BD
TMEM131L	IFI16	TRIM59	THOC1	IFI16		SERTAD4
TMEM51	IFI27	VPS28	THSD4	IL11		TACSTD2
YOD1	IFIT5	ZNF395	TNRC6B	IL6
	IL1A		ZNF664	IL6R
	IRF7			KLF4
	IRF9			KLHL21
	ITPRIPL2			LOX
	JAK2			MGLL
	KRT81			NABP1
	LAMP3			NAMPT
	LGALS3BP			NAV2
	LMO7			NEU1
	MFSD14A			NIBAN1
	MICB			NMI
	MXD1			OPTN
	N4BP1			PALM2AKAP2
	NCS1			PLEK2
	NFKBIZ			PPP1R15A
	NMNAT2			RALA
	NNMT			RND3
	NR2F1			SERPINE2
	NR4A2			SESN2
	NR4A3			SEZ6L2
	PARP14			SGK1
	PID1			SIGLEC15
	PLPP3			SLC3A2
	PPM1K			SLC7A5
	PSMB9			SOCS3
	SAMHD1			SPHK1
	SECTM1			ST3GAL1
	SEMA7A			STX3
	SESN2			TFPI2
	SIK1			TM4SF19
	SIRPB1			TRIB1
	SIRT7			TRIB3
	SLC16A6			TUBB2A
	SLC2A13			UPP1
	SLC37A2			USP36
	SMIM4			VEGFC
	SP100			VEPH1
	SP110			XBP1
	SPINT2			ZC3H8
	STC2			ZNFX1
	TAP1
	TERT
	TINAGL1
	TRIM26
	TSKU
	USP36
	VGLL3
	WIPI1
	XDH
	ZNF697
