# Supplementary material for: Improving PARP inhibitor efficacy in bladder cancer without genetic BRCAness by combination with PLX51107
Source: Mol Oncol. 2025 Nov 11;20(3):779–803. doi: 10.1002/1878-0261.70148 (PMC13042512; doi:10.1002/1878-0261.70148)
Supplement: Supplementary file 13 — Table S5. Genes commonly regulated by the PARP inhibitor Talazoparib in all investigated cell lines and genes only regulated by Talazoparib in RT112 cell line. [file MOL2-20-779-s009.xlsx]

## Sheet: all UCC vs RT112
Supplementary table 5: Genes commonly regulated by the PARP inhibitors Talazoparib in all investigated cell lines and genes only regulated by Tala in RT112 cell line.
Common elements in RT112 Tala up T24 Tala up T24LTT Tala up J82 Tala up J82LTT Tala up	491 elements only in RT112 Tala up			262 elements only in RT112 Tala down
CDKN1A	AACS			ABCG2
RND3	ABCA12			ABI2
SAT1	ABCC5			ACAT2
SLFN5	ABCG1			ACKR3
	ACOX1			ACOXL
	ACTA2			ACVR2B
	ADAM19			ADSL
	ADGRF4			AGR2
	ADH5			AKR1C3
	AHNAK2			AKT3
	AK1			ALDH5A1
	AKAP13			ALG14
	AKR1B10			ALPG
	AMOTL1			ALPP
	ANKH			ALYREF
	ANKRD65			ANKDD1A
	ANXA4			ANKRD50
	AP3B2			ANP32B
	APCDD1L			ANP32E
	APLP1			ANXA10
	APOBEC3A			AP1S2
	APOBEC3B			APBB2
	APOBEC3C			ARHGAP23
	APP			ARHGDIA
	ARAP1			ARL6IP4
	ARFGAP3			ARMC10
	ARHGAP29			ARNTL2
	ARHGEF19			ASNS
	ARHGEF3			ATP2B1
	ARID3A			ATP5MC2
	ARL14			ATP5ME
	ARL8B			ATXN10
	ARMCX3			B3GALT5
	ARRDC4			BANF1
	ATP1B1			BEND3
	ATP6V0A4			BEND6
	ATP6V1G1			BLMH
	B3GNT7			BMI1
	BASP1			BMP3
	BBC3			BRCC3
	BCAS4			BTBD2
	BCL10			C11orf53
	BCL11B			CARHSP1
	BCL2L1			CBWD5
	BIK			CCDC112
	BLNK			CCDC88A
	BMP7			CDC20
	BMPR2			CDCA7
	BTG1			CDKN2C
	BTG2			CDKN3
	C1orf226			CDRT4
	C21orf91			CEACAM6
	C3orf52			CENPV
	CA2			CEP70
	CALD1			CFAP36
	CAMK1D			CFDP1
	CAMSAP1			CHD9
	CASTOR2			CHEK1
	CAVIN1			CHKA
	CAVIN2			CHMP2A
	CBFA2T3			CNTN1
	CCDC137			COMMD10
	CCDC9B			COQ2
	CCN1			COQ5
	CD59			CPT1A
	CD81			CREG2
	CD82			CRYZL1
	CDA			CTNNAL1
	CDCP1			CYC1
	CDH10			CYP20A1
	CDH3			DARS1
	CDK6			DDIT4
	CELSR2			DDX39B
	CEMIP2			DHPS
	CENPP			DHRS13
	CEP76			DNAAF5
	CES2			DNAJC19
	CFAP44			DPH1
	CHPF			DPH6
	CHST15			DTD1
	CLCA2			DUSP16
	CLEC7A			DUT
	CLIP4			EDARADD
	CLSTN1			EIF2A
	CLTB			EPB41L2
	CLU			EPB41L4A
	CMBL			ESD
	CMTM7			EXOSC8
	CNR1			EXTL2
	CNTNAP3			FABP5
	COL18A1			FAM111B
	COL1A1			FBXL17
	COL4A1			FBXO4
	COL4A2			FER
	COL4A5			FH
	COL5A1			FLOT1
	COL9A3			FLVCR1
	CPE			FOXA1
	CPM			FOXD2
	CRLF1			FRY
	CROT			FTL
	CSNK1G1			GARS1
	CST6			GCNT1
	CTNNB1			GJB6
	CTSC			GOLGA7B
	CTSV			GPATCH4
	CXCL14			HMGB2
	CYB561A3			HMGCS1
	CYB5R1			HMGN3
	CYFIP2			HNRNPUL1
	CYGB			HOXC6
	CYLD			HPGD
	CYP4B1			HS6ST3
	CYP4F3			IFT88
	CYSRT1			IL17D
	CYTH1			IL20RA
	DAB2			IMMP1L
	DAPK1			IMMP2L
	DCAF16			IRX3
	DCBLD2			JADE1
	DCUN1D3			JDP2
	DDB2			KATNA1
	DDIAS			KCNS3
	DGAT2			KLF5
	DHRS1			KLHL42
	DKK1			LBR
	DLG5			LCORL
	DNAI3			LGALS1
	DNAJB4			LIG3
	DNAJB9			LMNB1
	DNAJC18			LOXL1
	DRAM1			LRP8
	DSC3			LRRC41
	DTX3L			LSM6
	DUOX1			MARCKS
	DUOXA1			MARS1
	DUSP14			MAZ
	DYRK3			MB
	ECE1			MBNL3
	EDA2R			MCM5
	EDEM1			MCM6
	EEF1A2			MCRS1
	EGLN3			MDM4
	EGR1			MIF4GD
	EHD1			MNS1
	ENDOD1			MRPL11
	EPHB3			MRPL12
	EPPK1			MRPL16
	EPS8L2			MRPL24
	ERRFI1			MRPL48
	FADS1			MRPS9
	FAM13B			MTFP1
	FAM169A			MTHFD1L
	FAM214A			MTMR2
	FAM3C			MYADM
	FAM43A			MYG1
	FAM53C			MYO1D
	FAM83F			NAA38
	FAS			NAT10
	FAT1			NDC1
	FBN2			NDUFAF4
	FBXL18			NETO1
	FBXW7			NFIA
	FDXR			NFIB
	FGFR3			NPM3
	FOXA2			NR2F1
	FOXH1			NTAQ1
	FOXL1			NUBP1
	FRMD4A			NUCKS1
	FRMD8			OPN3
	FRYL			PABPN1
	FYB1			PAGR1
	GABRP			PBX1
	GABRQ			PCBD2
	GAL3ST4			PEMT
	GALNS			PHF19
	GALNT5			PHLDA1
	GATA2			PIF1
	GBP2			PLK1
	GBP4			PLP2
	MSANTD7			PM20D2
	APG9-Like 1			POLR1G
	GFM2			PPA2
	GLCCI1			PPIP5K2
	GM2A			PPP1R14B
	GNAI1			PPP2R5A
	GPC1			PRKAR2B
	GPC4			PRPF38B
	GPCPD1			PSCA
	GPR153			PSRC1
	GRHL3			PTER
	GRK5			PTMS
	GRN			PXYLP1
	GSDME			R3HDM2
	GSN			RALGPS2
	GSTM3			RFLNB
	HAS3			RNF128
	HES2			RNF220
	HHAT			RRP15
	HILPDA			S100A9
	HOPX			SAMD1
	HOXC13			SAMD12
	HRH1			SCD
	HSPA4L			SDR39U1
	HSPB8			SECISBP2
	ICOSLG			SEMA3A
	ID2			SGCE
	IDS			SHLD2
	IGF2			SHTN1
	IGFBP2			SLC1A3
	IGFL1			SLITRK6
	IGSF3			SNAPC3
	IKBIP			SNX10
	IL1R1			SORCS2
	IL1RN			SOX21
	INA			SPP1
	INAFM2			SPRYD7
	INKA2			SPTLC3
	INPP1			SRSF4
	INPP5D			SSNA1
	IRAG2			SSRP1
	IRF1			STAG1
	ITGA6			STS
	ITGAV			SUCLG2
	ITM2B			SVBP
	IVL			SVIP
	JAG1			TADA2A
	JARID2			TAOK3
	JCAD			TBCB
	KCNK6			TDRD3
	KDM6A			TFAP4
	KIAA0513			TFPI2
	KIAA1217			TGFBR3
	KIF13A			THEM6
	KIF1B			THSD4
	KITLG			TIMM10
	KLK5			TLCD4
	KLK8			TNFAIP2
	KPNA4			TNFAIP8L1
	KRT16			TP53
	KRT23			TP63
	KRT5			TRA2B
	KRT6A			TRIM7
	KSR1			TRIT1
	LAMA1			TSEN15
	LAMA3			TSPAN12
	LAMP1			TTC39B
	LAPTM5			TYW3
	LBH			UBE2M
	LDLRAD2			UPP1
	LIMD2			UQCC3
	LIMK2			UTP20
	LIPG			VPS36
	LIPH			VTI1B
	LRATD1			WDR4
	LRP1			WDR76
	LTBP1			WEE1
	LY6D			ZNF367
	MACC1			ZNF573
	MACF1			ZNF580
	MAF			ZNF618
	MAFB			ZNF704
	MAN1A1
	MAP1B
	MAP1LC3B
	MAP3K1
	MAP4K3
	MAPKBP1
	MARCHF8
	MAST4
	MEGF9
	MFGE8
	MFSD11
	MICB
	MLXIP
	MMP13
	MMP2
	MORC4
	MOSPD1
	MTURN
	MXD1
	MYLK
	MYO3B
	MYO5A
	N4BP1
	NACC2
	NANOS1
	NBPF10
	NBPF14
	NCOA3
	NCS1
	NDRG2
	NDRG4
	NECTIN4
	NETO2
	NID1
	NLRP1
	NLRP2
	NLRP7
	NMNAT2
	NMU
	NOS1AP
	NOTCH2
	NOTCH2NLA
	NPTXR
	NSG1
	OCIAD2
	OLFML2A
	ONECUT3
	OSBPL2
	OSBPL3
	OSTM1
	OVOL1
	P2RY6
	P4HA2
	PALLD
	PARM1
	PARP14
	PCBP4
	PFKFB3
	PGLYRP4
	PGM2
	PGPEP1
	PI4K2A
	PID1
	PIK3R1
	PINK1
	PKP1
	PLAT
	PLCH2
	PLCXD2
	PLK2
	PLK3
	PLLP
	PLPP1
	PLPP3
	PLXNA3
	PNPLA8
	POLH
	POLQ
	POR
	PPM1D
	PPP1R14C
	PRDM1
	PROCR
	PRRG1
	PSD3
	PSMG4
	PSTPIP2
	PTAFR
	PTCHD4
	PTHLH
	PTK7
	PXDN
	QPRT
	RAB3D
	RAC2
	RAET1E
	RAP2B
	RASSF6
	RCAN1
	RDH10
	RECQL
	RETSAT
	RGS12
	RHOU
	RIPOR2
	RNF19A
	RPS27L
	RRM2B
	RTKN2
	RTL10
	S100A8
	S1PR3
	SAMD4A
	SCD5
	SDC2
	SDCBP2
	SEC14L2
	SEC31A
	SERTAD1
	SESN1
	SESN3
	SH3PXD2A
	SH3PXD2B
	SHC1
	SHISA2
	SIPA1L2
	SIRPA
	SLC25A29
	SLC31A2
	SLC35E3
	SLC38A10
	SLC39A2
	SLC41A1
	SLC49A4
	SLC5A3
	SLC7A8
	SMAD3
	SOCS4
	SP100
	SPAG1
	SPATA18
	SPECC1
	SPRR1B
	SPTSSA
	ST6GAL1
	STARD5
	STAT3
	STEAP3
	STING1
	STK10
	STK17A
	STON2
	SUGCT
	SULF2
	SUPT5H
	SUPT6H
	SUSD6
	SWI5
	SYNJ2
	TAB3
	TBC1D8
	TGFBR1
	TIGAR
	TIMP2
	TLR3
	TMCC3
	TMEM120B
	TMEM158
	TMEM171
	TMEM229B
	TMEM40
	TMEM63B
	TMEM86A
	TNC
	TNFRSF10A
	TNFRSF10B
	TNFSF10
	TNFSF15
	TNS4
	TOM1L2
	TP53I3
	TP53INP1
	TP53INP2
	TPST1
	TRIAP1
	TRIM22
	TRIM38
	TRNP1
	TSPAN9
	TTYH2
	TTYH3
	TUBA4A
	UBAP2
	UBE2F
	UBE2G1
	UBE2H
	ULBP2
	ULK1
	UPK2
	URB1
	VIPR2
	VWA1
	WDHD1
	WDR26
	WFS1
	WIPI1
	WNT7A
	WNT9A
	WWTR1
	XG
	XPC
	XPR1
	XRCC2
	YPEL2
	YPEL3
	YPEL5
	ZBED1
	ZBED2
	ZBTB43
	ZMAT3
	ZNF28
	ZNF365
	ZNF488
	ZNF503
	ZNF654
	ZNF655
	ZNF750
	ZSWIM6
	ZSWIM8
